# Supplementary material for: Microtubule Severing Protein Fignl2 Contributes to Endothelial and Neuronal Branching in Zebrafish Development
Source: Front Cell Dev Biol. 2021 Jan 18;8:593234. doi: 10.3389/fcell.2020.593234 (PMC7873885; doi:10.3389/fcell.2020.593234)
Supplement: Supplementary file 3 [file Data_Sheet_1.ZIP]

Archive with 1 entries (1 files):
- Document S1.txt
