# Supplementary material for: Microtubule Severing Protein Fignl2 Contributes to Endothelial and Neuronal Branching in Zebrafish Development
Source: Front Cell Dev Biol. 2021 Jan 18;8:593234. doi: 10.3389/fcell.2020.593234 (PMC7873885; doi:10.3389/fcell.2020.593234)
Supplement: Supplementary file 3 [file Data_Sheet_1.ZIP › Document S1.txt]

import os
from spring_helper import *
from doublet_detector import *
from collections import defaultdict
import pandas as pd

plt.rcParams['font.family'] = 'sans-serif'
plt.rcParams['font.sans-serif'] = 'Arial'
plt.rc('font', size=14)
plt.rcParams['pdf.fonttype'] = 42

input_path = 'E:/Downloads/Wagner export'

print 'matrix.npz'
if os.path.isfile(input_path + '/matrix.npz'):
    E = scipy.sparse.load_npz(input_path + '/matrix.npz')
else:
    ## E = scipy.io.mmread(input_path + '/matrix.mtx').T.tocsc()
    E = scipy.io.mmread(input_path + '/matrix.mtx').tocsc()
    scipy.sparse.save_npz(input_path + '/matrix.npz', E, compressed=True)
print 'E.shape'
print E.shape

gene_list = np.array(load_genes(input_path + '/var1.csv', delimiter=',', column=0))

total_counts = E.sum(1).A.squeeze()

E = tot_counts_norm(E)[0]

md = pd.read_csv('metadata.tsv',sep = '\t')
mdwoNa =md.fillna(value=999) ## drop the rows with NaN
TissueName = mdwoNa['TissueName']
TimeID = mdwoNa['TimeID']
ClusterName = mdwoNa['ClusterName']
ClusterID = mdwoNa['ClusterID'].astype(int)
cell_groupings = {'Cell State':list(ClusterName), 'Louvain cluster': list(ClusterID), 'Timepoint':list(TimeID), 'Tissue':list(TissueName)}


main_spring_dir = '../datasets/zf/'

if not os.path.exists(main_spring_dir):
    os.makedirs(main_spring_dir)
print 'genes.txt'
np.savetxt(main_spring_dir + 'genes.txt', gene_list, fmt='%s')
np.savetxt(main_spring_dir + 'total_counts.txt', total_counts)

# save master expression matrices
print 'hdf5 files'
print 'Saving hdf5 file for fast gene loading...'
save_hdf5_genes(E, gene_list, main_spring_dir + 'counts_norm_sparse_genes.hdf5')

##############
print 'Saving hdf5 file for fast cell loading...'
save_hdf5_cells(E, main_spring_dir + 'counts_norm_sparse_cells.hdf5')

##############
print 'save_sparse'
save_sparse_npz(E, main_spring_dir + 'counts_norm.npz', compressed = False)

t0 = time.time()

save_path = main_spring_dir + 'full1'

out = make_spring_subplot(E, gene_list, save_path, 
                    normalize = False, tot_counts_final = total_counts,
                    min_counts = 3, min_cells = 3, min_vscore_pctl = 85,show_vscore_plot = True,
                    cell_groupings = cell_groupings, ## To have groupings
                    num_pc = 30, 
                    k_neigh = 4, 
                    num_force_iter = 500)
print 'cell_filter'
np.save(save_path + '/cell_filter.npy', np.arange(E.shape[0]))
np.savetxt(save_path + '/cell_filter.txt',  np.arange(E.shape[0]), fmt='%i')

print 'Finished in %i seconds' %(time.time() - t0)
