# Supplementary material for: Microtubule Severing Protein Fignl2 Contributes to Endothelial and Neuronal Branching in Zebrafish Development
Source: Front Cell Dev Biol. 2021 Jan 18;8:593234. doi: 10.3389/fcell.2020.593234 (PMC7873885; doi:10.3389/fcell.2020.593234)
Supplement: Supplementary file 4 [file Data_Sheet_2.ZIP › Document S2.txt]

import pandas as pd
import scanpy as sc


## importing the original dataset ##
adata = sc.read_h5ad("E:\Downloads\WagnerScience2018.h5ad")


## visulization of gene expression in the whole dataset ##
sc.pl.violin(adata, ['wu:fc13c02', 'fign', 'fignl1'], jitter=0.4, multi_panel=False)

## isolating endothelial cells ##
adata_endo = adata[adata.obs['ClusterName'].isin(['14hpf-mesoderm - endothelial', '18hpf-endothelial' , '24hpf-endothelial', '24hpf-endothelial - posterior'])]

## insolating elavl3-positive neuronal cells ##
adata_elavl3 = adata[adata[:, 'elavl3'].X > 0] 

## isolating mnx1-positive cells ##
adata_mnx1 = adata[adata[:, 'mnx1'].X > 0] 


## normalization ##
sc.pp.normalize_total(adata, target_sum=1e4)
sc.pp.log1p(adata)
adata.raw = adata

sc.pp.normalize_total(adata_elavl3, target_sum=1e4)
sc.pp.log1p(adata_elavl3)
adata_elavl3.raw = adata_elavl3

sc.pp.normalize_total(adata_mnx1, target_sum=1e4)
sc.pp.log1p(adata_mnx1)
adata_mnx1.raw = adata_mnx1

sc.pp.normalize_total(adata_endo, target_sum=1e4)
sc.pp.log1p(adata_endo)
adata_endo.raw = adata_endo


## violin plot of gene expression, where wu:fc13c02=fignl2 ##
sc.pl.violin(adata, ['fign', 'fignl1', 'wu:fc13c02'], jitter=0.4, multi_panel=False)
sc.pl.violin(adata_endo, ['fign', 'fignl1', 'wu:fc13c02'], jitter=0.4, multi_panel=False)
sc.pl.violin(adata_elavl3, ['fign', 'fignl1', 'wu:fc13c02'], jitter=0.4, multi_panel=False)
sc.pl.violin(adata_mnx1, ['fign', 'fignl1', 'wu:fc13c02'], jitter=0.4, multi_panel=False)
